# Supplementary material for: Molecular, Chemical, and Sensory Attributes Fingerprinting of Self-Induced Anaerobic Fermented Coffees from Different Altitudes and Processing Methods
Source: Foods. 2022 Dec 7;11(24):3945. doi: 10.3390/foods11243945 (PMC9777685; doi:10.3390/foods11243945)
Supplement: Supplementary file 1 [file foods-11-03945-s001.zip]

Archive with 1 entries (1 files):
- foods-1967344-supplementary.pdf
